# Supplementary material for: Deep Learning Algorithms for Diagnosis of Lung Cancer: A Systematic Review and Meta-Analysis
Source: Cancers (Basel). 2022 Aug 9;14(16):3856. doi: 10.3390/cancers14163856 (PMC9405626; doi:10.3390/cancers14163856)
Supplement: Supplementary file 1 [file cancers-14-03856-s001.zip]

Archive with 2 entries (2 files):
- Supplementary File S1.pdf
- Supplementary File S2.tif
